# Supplementary material for: New Species and Records Expand the Checklist of Cellular Slime Molds (Dictyostelids) in Jilin Province, China
Source: J Fungi (Basel). 2024 Dec 2;10(12):834. doi: 10.3390/jof10120834 (PMC11678773; doi:10.3390/jof10120834)
Supplement: Supplementary file 1 [file jof-10-00834-s001.zip]

Archive with 1 entries (1 files):
- jof-3275403-supplementary.pdf
